# Supplementary material for: Muscle Shear Elastic Modulus Provides an Indication of the Protection Conferred by the Repeated Bout Effect
Source: Front Physiol. 2022 Apr 29;13:877485. doi: 10.3389/fphys.2022.877485 (PMC9098813; doi:10.3389/fphys.2022.877485)
Supplement: Supplementary file 2 [file DataSheet1.xlsx]

## Sheet: Feuil1
Parametric tests (ANOVA)	Time effect	F(6;90)	p	η2		Parametric tests (two way ANOVA)	effect: time × exercise
MVC force (N.m)	Exercise 1	29.6	<0.001	0.66			F(5;75)	p	η2	95% CI (Ex 1)	95% CI (Ex 1)
	Exercise 2	17.5	<0.001	0.54		MVC force (%PRE)	3.5	0.007	0.19	[78.1-87.5]	[93.9-103.3]
RTD	Exercise 1	19.4	<0.001	0.56		RTD (%PRE)	1.4	0.24	0.08	[78.4-90.9]	[91.4-103.9]
	Exercise 2	18.8	<0.001	0.56		Twitch (%PRE)	1.9	0.11	0.11	[80.5-88.7]	[91.2-99.4]
Twitch (N.m)	Exercise 1	64.3	<0.001	0.81		Db10 (%PRE)	4.1	0.002	0.22	[75.9-84.0]	[89.2-97.3]
	Exercise 2	43.2	<0.001	0.74		Db100 (%PRE)	2.4	0.04	0.14	[86.0-93.4]	[92.7-100.1]
Db10 (N.m)	Exercise 1	71.0	<0.001	0.83		Db10Hz-to-Db100Hz ratio (%PRE)	2.1	0.08	0.12	[85.2-90.2]	[90.7-96.7]
	Exercise 2	57.3	<0.001	0.79		Thigh Circumference (%PRE)	2.1	0.08	0.12	[99.7-100]	[99.6-100]
DB100 (N.m)	Exercise 1	33.7	<0.001	0.69		RF muscle thickness (%PRE)	1.5	0.21	0.10	[105.9-118]	[98.8-110]
	Exercise 2	18.8	<0.001	0.56		VL muscle thickness (%PRE)	2.1	0.07	0.13	[103.3-109]	[97.1-102]
Db10Hz-to-Db100Hz ratio	Exercise 1	41.2	<0.001	0.73		RF pennation angle (%PRE)	1.4	0.25	0.10	[111.7-127]	[96.7-112]
	Exercise 2	36.2	<0.001	0.71		VL pennation angle (%PRE)	2.0	0.09	0.13	[114.2-137]	[85.7-115]
Creatine kinase (U/L)	Exercise 1	37.9	<0.001	0.72		RF shear modulus (%PRE)	1.8	0.11	0.11	[135.0-172]	[85.8-123]
	Exercise 2	29.7	<0.001	0.66		VL shear modulus (%PRE)	0.8	0.55	0.05	[110.9-144]	[89.2-121]
Thigh circumference (cm)	Exercise 1	2.1	0.06	0.11
	Exercise 2	2.1	0.07	0.04
RF muscle thickness (cm)	Exercise 1	4.8	<0.001	0.27		F-value, p-value, partial eta square (η2) and 95% confidence interval are displayed for ANOVA tests.
	Exercise 2	2.1	0.06	0.14		Results with a P-value < 0.05 were considered significant and are displayed in bold characters.
VL muscle thickness (cm)	Exercise 1	3.8	0.002	0.21
	Exercise 2	1.0	0.43	0.07
RF pennation angle (°)	Exercise 1	3.3	0.006	0.20
	Exercise 2	0.6	0.70	0.05
VL pennation angle (°)	Exercise 1	3.7	0.003	0.21
	Exercise 2	0.6	0.76	0.04
RF shear modulus	Exercise 1	8.9	<0.001	0.36
	Exercise 2	7.5	<0.001	0.33
VL shear modulus	Exercise 1	6.2	<0.001	0.29
	Exercise 2	2.9	0.01	0.16
Non-parametric tests (Friedman)	Time effect	χ2	p	d
VAL (%)	Exercise 1	45.4	<0.001	0.47
	Exercise 2	12.2	0.06	0.13
Muscle soreness (cm)	Exercise 1	73.2	<0.001	0.76
	Exercise 2	58.3	<0.001	0.61
Range of motion (°)	Exercise 1	38.1	<0.001	0.40
	Exercise 2	32.4	<0.001	0.34
RF PPT (kPa)	Exercise 1	28.4	<0.001	0.35
	Exercise 2	23.0	<0.001	0.23
VL PPT (kPa)	Exercise 1	41.6	<0.001	0.42
	Exercise 2	27.1	<0.001	0.28
F-value, p-value and partial eta square (η2) are displayed for ANOVA tests.
Khi-square (χ2), p-value and cohen's d were displayed for Friedman tests.
Results with a P-value < 0.05 were considered significant and are displayed in bold characters.
